# Supplementary material for: A Systematic Review on the Impact of the Social Confinement on People with Autism Spectrum Disorder and Their Caregivers during the COVID-19 Pandemic
Source: Brain Sci. 2021 Oct 22;11(11):1389. doi: 10.3390/brainsci11111389 (PMC8615555; doi:10.3390/brainsci11111389)
Supplement: Supplementary file 1 [file brainsci-11-01389-s001.zip]

Archive with 1 entries (1 files):
- brainsci-1408399-supplementary.pdf
